# Supplementary material for: Applicability of Traps for Collecting Mosquito Immatures (Diptera: Culicidae) for Entomological Surveillance of Arbovirus Vectors in a Remnant of the Atlantic Forest, Rio de Janeiro State, Brazil
Source: Trop Med Infect Dis. 2024 May 29;9(6):125. doi: 10.3390/tropicalmed9060125 (PMC11209091; doi:10.3390/tropicalmed9060125)
Supplement: Supplementary file 1 [file tropicalmed-09-00125-s001.zip]

Archive with 1 entries (1 files):
- tropicalmed-2987709-Supplementary File S1.pdf
